# Supplementary material for: Optimization of Layered Dissolving Microneedle for Sustained Drug Delivery Using Heat-Melted Poly(Lactic-Co-glycolic Acid)
Source: Pharmaceutics. 2021 Jul 10;13(7):1058. doi: 10.3390/pharmaceutics13071058 (PMC8309023; doi:10.3390/pharmaceutics13071058)
Supplement: Supplementary file 1 [file pharmaceutics-13-01058-s001.zip]

Archive with 1 entries (1 files):
- pharmaceutics-1252247-SI.pdf
